# Supplementary material for: Chiral Imidazolium Prolinate Salts as Efficient Synzymatic Organocatalysts for the Asymmetric Aldol Reaction
Source: Molecules. 2021 Jul 9;26(14):4190. doi: 10.3390/molecules26144190 (PMC8303523; doi:10.3390/molecules26144190)
Supplement: Supplementary file 1 [file molecules-26-04190-s001.zip]

Archive with 1 entries (1 files):
- molecules-1274166-supplementary.pdf
